# Supplementary material for: Gastrocnemius Myofiber Type and Mitochondrial Alterations Associated With Peripheral Artery Disease Severity
Source: Function (Oxf). 2025 Oct 6;6(6):zqaf047. doi: 10.1093/function/zqaf047 (PMC12581898; doi:10.1093/function/zqaf047)
Supplement: zqaf047_Supplemental_Files [file zqaf047_supplemental_files.zip]

Archive with 3 entries (3 files):
- STable 1. Inclusion Exclusion criterion table.docx
- STable 2. Major Resources Table.docx
- Supplemental Figure 1.docx
